# Supplementary material for: ES-SCLC Patients with PD-L1+ CTCs and High Percentages of CD8+PD-1+T Cells in Circulation Benefit from Front-Line Immunotherapy Treatment
Source: Biomedicines. 2024 Jan 10;12(1):146. doi: 10.3390/biomedicines12010146 (PMC10813758; doi:10.3390/biomedicines12010146)
Supplement: Supplementary file 1 [file biomedicines-12-00146-s001.zip]

Archive with 1 entries (1 files):
- biomedicines-2785595-supplementary.pdf
